# Supplementary material for: Positive Effects of Lycopene on Growth Performance, Hepatic Antioxidant Capacity, Intestinal Morphology, and Cecal Microflora of Yellow-Feather Broilers
Source: Animals (Basel). 2025 Jul 16;15(14):2108. doi: 10.3390/ani15142108 (PMC12291859; doi:10.3390/ani15142108)
Supplement: Supplementary file 1 [file animals-15-02108-s001.zip]

Archive with 1 entries (1 files):
- Figure S1. Effects of lycopene on the chao1 (A) and simpson index (B) of caecal microlfora in yellow-feather broilers..tif
